# Supplementary material for: Global Prevalence of Sleep-Disordered Breathing in Intracerebral Hemorrhage Survivors: A Meta-Analysis and Systematic Review
Source: Neurol Int. 2026 Jan 20;18(1):19. doi: 10.3390/neurolint18010019 (PMC12845411; doi:10.3390/neurolint18010019)
Supplement: Supplementary file 1 [file neurolint-18-00019-s001.zip]

Archive with 5 entries (5 files):
- Supplementary Material S1. PICO table.pdf
- supplementary material S2. Search protocol-v3.pdf
- supplementary material S3- Percentage of Patients with SDB by subgroup.pdf
- Supplementary Material S4- Risk of Bias Summary.pdf
- Supplementary Table S1-PRISMA_2020_checklist ICH SDB.pdf
